# Supplementary material for: Whole transcriptome sequence data of 5-FU sensitive and 5-FU resistant tumors generated in a mouse model of de novo carcinogenesis
Source: Data Brief. 2018 Sep 7;20:1602–6. doi: 10.1016/j.dib.2018.08.209 (PMC6156738; doi:10.1016/j.dib.2018.08.209)
Supplement: Supplementary file 2 — Supplementary material [file mmc2.xlsx]

## Sheet: Sheet1
Up-Regulated				Down-Regulated
Gene ID	Gene Name	Fold Change		Gene ID	Gene Name	Fold Change
		S1 vs NR1	S2 vs NR2			S1 vs NR1	S2 vs NR2
22239	Ugt8a	687.062	359.514	98558	Mael	0.00179008	0.0688878
53310	Dlg3	577.587	5.4938	232493	Gys2	0.0030927	0.00577357
319713	Ablim3	433.868	4.70897	17200	Mc2r	0.0042417	0.00424209
100503659	Dos	292.792	6.13593	12411	Cbs	0.00522621	0.00348701
74203	Eif4enif1	218.18	132.148	217212	Pyy	0.0112753	0.271802
98910	Usp6nl	175.189	6.42133	19215	Ptgds	0.0248518	0.19627
22404	Wiz	173.61	6.86284	73679	Tex19.1	0.0495015	0.00101556
214593	Duox2	123.717	10.4882	17884	Myh4	0.0528507	0.0605377
14457	Gas7	123.23	15.3161	666528	Zfp541	0.059693	0.280933
72925	2018-03-01	85.5399	109.411	15360	Hmgcs2	0.0698581	0.391715
71834	Zbtb43	73.7928	8.98986	57429	Sult5a1	0.0724843	0.199775
26885	Casp8ap2	64.3948	63.3794	77318	Ankrd55	0.0751689	0.293786
15557	Htr1f	62.9164	7.39166	20287	Sct	0.07806	0.478333
11350	Abl1	36.0247	4.30284	546849	Gm13178	0.0798142	0.245337
229801	Tram1l1	36.0247	193.841	60510	Syt9	0.0882418	0.204897
140474	Muc4	30.0616	2.27017	22178	Tyrp1	0.0952333	0.470733
66805	Tspan1	27.3024	2.05828	13108	Cyp2g1	0.100188	0.327385
228607	Mavs	24.6084	2.93786	26970	Pla2g2e	0.101089	0.242969
17940	Naip1	23.5936	4.28088	230890	Gm436	0.104977	0.000502361
320237	Ncrna00086	20.0057	4.16921	69117	Adh6a	0.105706	0.0609069
20766	Sprr3	19.8403	28.9168	13190	Dct	0.10994	0.397968
11656	Alas2	19.2808	2.78353	435815	Gm13177	0.114449	0.393673
23972	Papss2	18.9612	2.99662	232925	Igfl3	0.121774	0.164951
328162	Trmt61a	17.7587	3.55155	215384	Fcgbp	0.131395	0.146723
620078	C130026I21Rik	16.3974	15.8912	20538	Slc6a2	0.133086	0.206909
74007	Btbd11	15.9466	3.25633	24117	Wif1	0.141187	0.296962
22422	Wnt7b	15.6768	4.59482	330657	Prss53	0.149789	0.365147
108829	Jmjd1c	15.2217	3.69583	317750	Slc24a5	0.150338	0.13621
381810	Lpar5	14.7143	3.11187	20290	Ccl1	0.152217	0.137776
110310	Krt7	14.5388	3.41373	619326	9130409I23Rik	0.152217	0.00362
71523	8430429K09Rik	14.2069	18.9786	381260	Gm973	0.160229	0.0942333
16635	Klra4	13.6995	3.13931	790956	LOC790956	0.160229	0.0887887
226075	Glis3	13.4458	94.3792	20616	Snap91	0.160613	0.218731
268417	Zkscan17	13.1921	3.43363	11537	Cfd	0.180762	0.332958
381286	Serpinb3c	13.1921	3.67443	20297	Ccl20	0.184506	0.239729
54375	Azin1	11.7899	159.304	231470	Fras1	0.185914	0.340525
239337	Adamts12	11.0703	6.70672	11450	Adipoq	0.186342	0.291338
74053	Grip1	10.5384	3.32958	14555	Gpd1	0.196939	0.245457
20897	Stra6	10.5168	3.08189	668257	Dgat2l6	0.197239	0.381149
12400	Cbfb	10.3733	2.2175	243881	Cyp2b23	0.202956	0.00505346
226251	Ablim1	10.1554	4.73933	407812	Zfp941	0.202956	0.401333
21685	Tef	9.85787	3.32958	17451	Mos	0.209955	0.285392
78938	Fbxo34	9.53894	17.9797	104158	Ces1d	0.235132	0.317823
56055	Gtpbp2	9.38672	3.79572	75772	Pnpla5	0.237059	0.217703
99470	Magi3	9.38672	10.6735	435350	Serpinb6e	0.244105	0.237684
50918	Myadm	9.35275	2.45884	328121	Abhd12b	0.245211	0.453233
269587	Epb4.1	9.33598	3.58216	99887	Tmem56	0.245728	0.237653
18046	Nfyc	9.25987	2.44552	545551	BC021767	0.249792	0.361661
77057	Ston1	9.21759	3.67443	11727	Ang	0.259525	0.13621
75691	Anks6	9.16863	9.48929	384619	Ccdc155	0.267048	0.242151
217732	2310044G17Rik	9.13398	8.98986	245532	Awat2	0.267789	0.257604
319876	Cobll1	8.93196	4.91112	109648	Npy	0.269551	0.0977158
11421	Ace	8.69812	100.471	67315	Ceacam12	0.270608	0.292353
26388	Ifi202b	8.56851	3.04436	57264	Retn	0.274713	0.313372
93882	Pcdhb11	8.49879	5.16084	13417	Dnahc8	0.276758	0.345289
93700	Pcdhgb2	8.42268	2.69696	266815	Mill1	0.28141	0.18306
109032	Sp110	7.94813	5.05153	244091	Fsd2	0.286786	0.195432
53860	Sept9	7.81062	2.05324	83961	Nrg4	0.288411	0.419981
56047	Msln	7.72361	2.66366	231699	Oas1e	0.289937	0.153673
230145	Galnt12	7.47507	2.97997	15371	Hmx1	0.292394	0.0923813
17153	Mlph	7.11408	2.42608	192200	Wfdc12	0.297305	0.428943
12814	Col11a1	7.03348	2.73376	232370	Clstn3	0.299667	0.363996
14115	Fbln2	6.75511	2.06825	12686	Elovl3	0.301205	0.152889
16948	Lox	6.66085	2.31557	330409	Cecr2	0.304434	0.431168
66631	Hiatl1	6.59607	5.99324	85029	Rpph1	0.304434	0.17086
83397	Akap12	6.58528	2.68118	30936	Slc46a2	0.305404	0.390763
52915	Zmiz2	6.52359	2.77465	245533	Awat1	0.305789	0.212579
233765	Plekha7	6.44222	2.0401	245038	Dclk3	0.308846	0.345764
22673	Zfp185	6.43995	3.74577	19782	Rmrp	0.314383	0.0340173
21813	Tgfbr2	6.42694	153.938	26456	Sema4g	0.315046	0.43657
50868	Keap1	6.30614	2.02474	22415	Wnt3	0.315533	0.309686
235132	Zbtb44	6.19016	6.74239	15497	Hsd3b6	0.31776	0.146177
56349	Net1	6.14569	2.10671	381678	Zcwpw1	0.31828	0.17942
20393	Sgk1	6.11405	2.17063	94216	Col4a6	0.322885	0.185837
19159	Cyth3	6.08868	4.74465	66065	Hsd17b14	0.324397	0.237356
23857	Dmtf1	6.08868	2.31318	239083	Ccnb1ip1	0.325496	0.315434
238799	Tnpo1	6.0162	9.48929	57277	Slurp1	0.326546	0.498505
75761	Apol7a	5.83499	2.69696	14915	Guca2a	0.326794	0.449874
268903	Nrip1	5.77156	2.05442	216974	Proca1	0.329118	0.00275421
17978	Ncoa2	5.70814	8.11584	107239	Carns1	0.332062	0.415116
381668	Fbrsl1	5.67083	2.0305	68625	Wdr65	0.334543	0.417439
212772	2700007P21Rik	5.66586	2.67555	246747	Adig	0.336146	0.262861
243371	Lrrc61	5.58129	178.621	110958	D6Mm5e	0.33826	0.242845
228359	Arhgap1	5.58129	8.702	19116	Prlr	0.340304	0.367701
116903	Calcb	5.53517	6.34578	76217	Jakmip2	0.343993	0.0976342
50772	Mapk6	5.5271	3.91225	243262	Oas1f	0.345904	0.346482
105445	Dock9	5.50964	4.37437	13088	Cyp2b10	0.346345	0.374164
11827	Aqp2	5.50881	304.588	14371	Fzd9	0.352967	0.0624296
14050	Eya3	5.49625	2.35449	13090	Cyp2b19	0.354828	0.369953
23890	Gpr34	5.4642	4.32845	234677	Ces4a	0.356063	0.267462
18854	Pml	5.45445	3.8956	14343	Fut1	0.357203	0.446305
12228	Btg3	5.41216	4.66141	229562	Sprr4	0.360026	0.342418
18726	Lilra6	5.36384	8.98986	13074	Cyp17a1	0.360389	0.103443
319875	Tmprss11bnl	5.30782	2.74311	103655	Sec14l4	0.362784	0.280969
16663	Krt13	5.29918	24.4103	93735	Wnt16	0.363997	0.289995
215999	Ccdc109a	5.15196	3.6061	100034726	Gm15772	0.365321	0.000582545
230257	Rod1	5.15196	2.44367	17224	Mcpt1	0.366347	0.199985
239319	Card6	5.09219	2.56607	67260	Lass4	0.367686	0.208111
11863	Arnt	5.0739	4.66141	73720	Cst6	0.372182	0.451174
230784	Sesn2	5.03737	2.44169	338521	Fa2h	0.374761	0.237049
15423	Hoxc4	4.9766	3.1631	24050	Sept3	0.378055	0.181613
77777	Ulbp1	4.95793	4.26916	16870	Lhx2	0.379984	0.220803
58172	Sertad2	4.92893	8.61528	71872	Aox4	0.384264	0.339223
67065	Polr3d	4.87095	2.61244	57816	Tesc	0.389318	0.368815
20351	Sema4a	4.75678	2.24191	73649	Cybrd1	0.391724	0.272129
231382	Tmprss11d	4.71757	2.25754	242594	1700024P16Rik	0.397953	0.419816
244954	Prss35	4.68873	2.18503	100529082	Gm11127	0.399497	0.199358
69542	2300002M23Rik	4.66478	5.80826	71345	Ano9	0.399533	0.45265
16682	Krt4	4.5509	39.3054	26897	Acot1	0.39997	0.446466
381308	Mnda	4.4296	2.48739	15957	Ifit1	0.405611	0.197746
228998	Arfgap1	4.37624	3.71803	67758	Aadac	0.407043	0.347142
21898	6720456H20Rik	4.35433	3.65716	75507	Pou5f2	0.408731	0.302689
69562	Cdk13	4.34906	2.73025	11688	Alox8	0.410001	0.487083
208846	Daam1	4.29851	28.9673	192113	Atp12a	0.423561	0.496318
218811	Sec24c	4.259	4.79051	14073	Faah	0.427494	0.198844
241197	Serpinb10-ps	4.25241	2.17679	170439	Elovl6	0.430677	0.313276
21887	Tle3	4.20155	3.12468	85308	Fam158a	0.431694	0.480801
105559	Mbn12	4.18597	4.18278	19785	Rprl3	0.434906	0.13347
11609	Agtr2	4.10986	128.899	494124	Calm5	0.435694	0.355531
230789	Fam76a	4.08897	2.0565	12503	Cd247	0.436178	0.486951
72475	Ssbp3	4.08219	2.7448	80797	Clca2	0.438131	0.216792
225131	Wac	4.07803	6.21402	23964	Odz2	0.438246	0.345411
13136	Cd55	4.07677	3.41215	100072	Camta1	0.441728	0.498871
105670	Rcbtb2	4.05912	146.274	76263	Gstk1	0.443771	0.270103
12505	Cd44	4.03552	2.15837	209588	Sectm1a	0.446442	0.369495
68172	Rpl39l	3.9957	4.19527	242546	Cyp2j12	0.447191	0.258967
17537	Meis3	3.99435	3.99549	73748	Gadl1	0.461952	0.227269
21678	Trim58	3.99292	2.40269	18761	Prkcq	0.464633	0.271802
56315	Rhcg	3.97456	4.19299	68636	Fahd1	0.466674	0.463762
68655	Fndc1	3.94496	2.16422	13637	Efna2	0.46836	0.342808
23985	Slc26a4	3.93227	9.48929	114714	Rad51c	0.468547	0.488338
67579	Cpeb4	3.92676	2.51202	192166	Sardh	0.469054	0.355155
72962	Tymp	3.88004	3.24634	18405	Orm1	0.478111	0.26407
72114	Zbed3	3.87942	2.04117	100705	Acacb	0.478423	0.255085
106931	Kctd1	3.87646	2.37232	11426	Macf1	0.48137	0.324309
12333	Capn1	3.84771	3.20691	68074	A930013F10Rik	0.485951	0.466565
330914	Arhgap32	3.83362	15.4825	12654	Chi3l1	0.486935	0.290993
18007	Neo1	3.82494	3.06797	57746	Piwil2	0.493541	0.15628
11571	Crisp1	3.81418	10.5437	18988	Pou2f3	0.496746	0.376325
195733	Grhl1	3.80276	2.44724	237504	Rassf9	0.498934	0.325719
97064	Wwtr1	3.77969	6.14458	75475	Oplah	0.499061	0.457446
229949	Ak5	3.76451	5.16084
13829	Epb4.9	3.76066	2.94405
21665	Tdg	3.742	2.18503
21927	Tnfaip1	3.67858	2.24746
319859	E030011O05Rik	3.67858	564.525
18552	Pcsk5	3.535	2.41394
67993	Nudt12	3.5127	2.43059
209318	Gps1	3.47925	3.15029
231287	Atp10d	3.47925	3.86231
26409	Map3k7	3.47925	2.01412
668158	Ccdc85c	3.47528	2.72285
268566	Gphn	3.45948	2.78852
218215	Rnf144b	3.39561	2.51698
226517	Smg7	3.34763	6.1181
96935	Susd4	3.2473	363.325
76486	Ly6k	3.18931	10.4021
224694	Zfp81	3.14932	3.25274
53623	Gria3	3.1177	8.39053
71254	Naif1	3.10233	2.15142
210503	Zfp677	3.09047	2.18358
238123	Cog5	3.07177	2.01813
74071	Ifltd1	3.06971	2.06995
14873	Gsto1	3.06685	2.26353
106200	Txndc11	3.05357	2.20376
12790	Cnga3	3.04434	3.67327
21816	Tgm1	3.04434	2.5458
94093	Trim33	3.04434	2.28774
17231	Mcpt8	3.01161	3.66253
13711	Elf5	3.00057	4.3706
231207	Cpeb2	2.99714	2.63083
230828	Il22ra1	2.95798	3.28518
19205	Ptbp1	2.95724	2.02251
71769	Bbs10	2.93159	3.99549
56538	Klk11	2.92852	3.64494
69573	2310016C08Rik	2.92725	2.00674
240672	Dusp5	2.92404	2.23781
76373	Zfp773	2.90596	234.235
110809	Srsf1	2.90524	2.06859
67198	Spats2l	2.90437	3.61131
110695	Aldh7a1	2.88198	3.43363
20338	Sel1l	2.86526	2.57774
18442	P2ry2	2.84262	2.92097
229663	Csde1	2.81122	3.01327
99526	Usp53	2.8065	3.62862
66222	Serpinb1a	2.77281	2.04459
114564	Csprs	2.76246	2.44552
98758	Hnrnpf	2.76188	2.32664
268670	Zfp759	2.75893	3.62091
13017	Ctbp2	2.71006	2.39865
20732	Spint1	2.68121	2.07295
75745	Rian	2.66477	2.13712
235344	Sik2	2.64639	2.6042
16890	Lipe	2.60944	4.13819
50528	Tmprss2	2.60552	3.35336
22271	Upp1	2.602	3.2067
216810	Tom1l2	2.56827	3.48989
21872	Tjp1	2.54114	2.74845
194597	Tmprss11a	2.50626	5.6041
74117	Actr3	2.50135	2.65241
18300	Oit1	2.49517	7.00598
74430	4930452B06Rik	2.46234	4.39504
20336	Exoc4	2.45131	2.02516
64929	Scel	2.44119	2.86727
232878	Zscan22	2.4385	2.93634
216892	Spns2	2.43551	2.58964
69812	2010001M06Rik	2.43075	2.8368
14828	Hspa5	2.42871	2.62153
228413	Prrg4	2.42131	2.56962
212307	Mapre2	2.41292	4.84302
224833	AI661453	2.41071	2.54731
30930	Vps26a	2.40651	5.85054
22192	Ube2m	2.4052	2.32149
16431	Itm2a	2.38772	2.3492
20874	Slk	2.38012	2.04228
17864	Mybl1	2.35429	5.24408
228662	Btbd3	2.33841	9.78895
330406	B4galnt3	2.33636	4.57231
98496	Pid1	2.33355	2.86856
71405	Fam83c	2.3131	2.4734
215705	Arrdc1	2.31144	2.15933
110147	Ehmt2	2.29911	2.0565
71670	Acy3	2.28604	2.05402
233071	Arhgap33	2.27675	2.64817
77583	Notum	2.27254	6.70672
210741	Kcnk12	2.2699	20.9763
94220	Cnnm4	2.24719	2.17676
55925	Syt8	2.22847	2.43545
55925	Syt8	2.22847	2.43545
15425	Hoxc6	2.22489	3.13646
67576	4930429B21Rik	2.21748	2.86344
77596	Gpr110	2.15256	3.01882
70835	Prss22	2.13057	2.14456
380711	Rap1gap2	2.13008	2.32641
93970	Klra18	2.12627	2.25167
208994	Fam83b	2.11332	2.2262
239931	Cldn17	2.10791	7.87839
56460	Pkp3	2.10279	2.36097
381493	S100a7a	2.09804	5.33461
22164	Tnfsf4	2.09574	4.58306
109135	Plekha5	2.08565	2.14926
74127	Krt80	2.05004	2.82579
240066	Zfp870	2.04366	3.08743
14466	Gba	2.03424	2.37589
56484	Foxo3	2.01647	3.99143
13714	Elk4	2.00774	2.39016
217830	9030617O03Rik	2.00568	0
